# Supplementary material for: Interleukin-19 Gene-Deficient Mice Promote Liver Fibrosis via Enhanced TGF-β Signaling, and the Interleukin-19-CCL2 Axis Is Important in the Direction of Liver Fibrosis
Source: Biomedicines. 2023 Jul 22;11(7):2064. doi: 10.3390/biomedicines11072064 (PMC10377488; doi:10.3390/biomedicines11072064)
Supplement: Supplementary file 1 [file biomedicines-11-02064-s001.zip]

Archive with 1 entries (1 files):
- biomedicines-2414858-supplementary.pdf
